# Supplementary material for: Within-farm transmission characteristics of bluetongue virus serotype 8 in cattle and sheep in the Netherlands, 2007-2008
Source: PLoS One. 2021 Feb 8;16(2):e0246565. doi: 10.1371/journal.pone.0246565 (PMC7870048; doi:10.1371/journal.pone.0246565)
Supplement: S1 File — (XLSX) [file pone.0246565.s003.xlsx]

## Sheet: Codebook
Worksheets called 'C*' resp. 'S*' correspond to cattle herd number * and sheep flock number * , respectively
E-R*=EDTA BTV PCR; R* denotes sampling round number
S-R*=Serum BTV ELISA; R* denotes sampling round number
1=+
0=-
1*= signal detected but below cut-off value

## Sheet: C1
	10-Jan-2007		29-Mar-2007		15-Nov-2007		31-Jan-2008		7-Apr-2008
animal identifier	S-R1	E-R1	S-R2	E-R2	S-R3	E-R3	S-R4	E-R4	S-R5	E-R5
5281	1	1	1	0	1	0	1	0	1	0
5283	1	1	1	0	1	0	1	0
5361							1	0
5371	0	0	0	0	1	1*			1	0
5381	0	0	0	0
5426	0	0	0	0	1	0	1	0	1	0
5438	1	1
5478	1	1	1	0	1	0	1	0	1	0
5479	1	1	1	0			1	0	1	0
5485	0	0	0	0	1	0	1	0	1	0
5493	0	0
5498	1	1	1	0	1	0	1	0	1	0
5501	0	0	0	0	1	1*	1	1*	1	0
5519	1	1	1	0	1	0	1	0	1	0
5560	0	0
5561	1	0	1	0	1	0	1	0	1	0
5562	1	1	1	0
5564	1	1	1	0			1	0	1	0
5566	1	1	1	1	1	0	1	0	1	0
5567	1	1	1	0	1	0	1	0	1	0
5568	1	1	1	0	1	0	1	0	1	0
5570	1	0	1	0	1	0	1	0	1	0
5572	0	0	0	0
5574	1	1
5582	0	0	0	0
5590	1	1	1	1
5596	1	1	1	0	1	0	1	0	1	0
5600	0	0	0	0
5626									1	0
5627	0	0	0	0	1	1*	1	0	1	0
5628	1	1	1	0	1	0	1	0	1	0
5634	0	0	0	0
5636	0	0	0	0	1	1*	1	0	1	0
5639	0	0	0	0	1	0	1	0	1	0
5643	0	0	0	0	1	0	1	0	1	0
5644	0	0	0	0			1	0	1	0
5646	1	0	1	0			1	0	1	0
5647	0	0	0	0
5648	1	1	1	0	1	0	1	0	1	0
5649	1	0	1	0	1	0	1	0	1	0
5651	1	1	1	0	1	0	1	0	1	0
5653	1	1	1	1	1	0	1	0	1	0
5654	1	0	1	0	1	0	1	0
5655	0	0	0	0	1	1*	1	0	1	0
5658	0	0	0	0	1	1*	1	0	1	0
5660			0	0	1	1	1	0	1	0
5662	0	0	0	0
5663	0	0	0	0	1	1*	1	0	1	0
5667	0	0	0	0	1	1*	1	1*	1	0
5669	0	0	0	0	1	1*	1	0	1	0
5670	1	1	1	0	1	0	1	0	1	0
5671									1	0
5675	0	0	0	0	1	0	1	0	1	0
5676	1	0	1	0	1	0	1	0
5679	0	0	0	0	1	1*			1	0
5683	0	0	0	0	1	1*	1	0	1	0
5686	1	0	1	0	1	1*	1	0	1	0
5687	1	1	1	0	1	0	1	0	1	0
5691	0	0	0	0	1	1*
5694	1	1	1	0	1	0	1	0	1	0
5697	1	1
5702	1	1	1	0	1	0	1	0	1	0
5703	0	0	0	0	1	1	1	1*	1	0
5708	0	0
5709	1	1	1	0	1	0	1	0	1	0
5711	0	0	0	0	1	1*	1	0	1	0
5712	1	1	1	0	1	0	1	0	1	0
5726	1	1	1	0	1	0	1	0
5727	0	0	0	0	1	1	1	0	1	0
5732	0	0	0	0	1	1	1	1*	1	0
5733			0	0	1	0	1	0	1	0
5734	0	0	0	0	1	1*	1	0	1	0
5737	0	0	0	0	1	1	1	0	1	0
5740	0	0	0	0	1	1	1	0	1	0
5741	1	1	1	0
5744	1	1	1	0	1	0	1	0	1	0
5745	0	0	0	0	1	1*	1	0	1	0
5748	0	0	0	0	1	1	1	1*	1	0
5750	0	0	0	0	1	1*	1	0	1	0
5751	0	0	0	0	1	1	1	0	1	0
5752	0	0	0	0	1	1	1	0	1	0
5753	0	0
5756	0	0	0	0	1	1	1	0	1	0
5757	0	0	0	0	1	1	1	0	1	0
5758	0	0	0	0	1	1	1	0	1	0
5759	0	0	0	0	1	1	1	0	1	0
5760			0	0	1	1	1	0
5762									1	0
5786	0	0	0	0	1	1	1	0	1	0
5791	0	0	0	0	1	1	1	0	1	0
5792	0	0	0	0	1	1	1	1*	1	0
5794	0	0	0	0	1	1*	1	0	1	0
5795	1	1	1	0	1	0	1	0	1	0
5798	0	0	0	0	1	1	1	0	1	0
5799	0	0	0	0	1	1	1	0	1	0
5800	0	0	0	0	1	1*	1	0	1	0
5805									1	0
5806	0	0	0	0	1	1*	1	1	1	0
5810	0	0	0	0	1	1	1	0	1	0
5811	0	0	0	0	1	1	1	1	1	0
5812	0	0	0	0
5816	0	0	0	0	1	1*	1	0	1	0
5817	0	0	0	0	1	1*	1	1	1	0
5818	0	0	0	0	1	1	1	1*	1	0
5820	1	0	1	0
5825	0	0	0	0	1	1*	1	0	1	0
5826	0	0	0	0	1	1	1	1	1	0
5827	0	0	0	0	1	1	1	1*	1	0
5829	1	0	1	0	1	1	1	1	1	0
5830	1	0	0	0	1	1*	1	0	1	0
5831	1	0	1	0	1	0	1	1	1	0
5836	0	0	0	0
5840			1	0
5842			0	0
5844			0	0
5847			1	0
5848			1	0
5854			0	0
5855			0	0
5857					1	1*	1	0	1	0
5858					1	1*	1	1	1	0
5860					0	0	0	0	0	0
5861					0	0	0	0	0	0
5862					0	0	1	0	0	0
5866					0	0	0	0	0	0
5867					1	1*	1	0	1	0
5868					0	0	1	0	0	0
5869					0	0	0	0	0	0
5872					1	0	0	0	0	0
5874					1	0	1	0	1	0
5875					1	1	1	0	1	0
5876					1	1	1	0	1	0
5877					1	0	1	0	0	0
5878					0	0	0	0	0	0
5883					1	0	1	0	0	0
5886					1	1	1	0	1	0
5887					1	1	1	0	1	0
5888					1	0	1	0	0	0
5889					1	0	1	0	1	0
5890							1	0	1	0
5891									1	0
5892							1	0	1	0
5896							1	0	1	0
5898							1	0	1	0
5899							1	0
5902							1	0	1	0
5903							1	0
5904									1	0
5906									1	0
5907									1	0

## Sheet: C2
	12-Jan-2007		21-Mar-2007		7-Jun-2007		18-Nov-2007		19-Mar-2008
animal identifier	S-R1	E-R1	S-R2	E-R2	S-R3	E-R3	S-R4	E-R4	S-R5	E-R5
168									1	0
188	1	0	1	0			1	0	1	0
211	1	1	1	0	1	0	1	0	1	0
286	1	1	1	0	1	0	1	0	1	0
311	1	1	1	0	1	0	1	0	1	0
332	1	1	1	0	1	0	1	0
338	1	0	1	0	1	0	1	0		0
370	1	1	1	0	1	0	1	0
371	1	0	1	0					1	0
375	1	0	1	0
380			0	0
386	0	0					1	1*	1	0
397	0	0	0	0	0	0	1	1*	1	0
405	0	0	0	0	0	0	1	1*
406	1	0	1	0	1	0	1	0	1	0
408	0	0	0	0	0	0	1	0	1	0
413	1	1	1	0	1	0	1	0
419	1	0	1	0	1	0	1	0	1	0
421	0	0	0	0	0	0	1	1*
427	1	1	1	1	1	0			1	0
429	1	1	1	0	1	0	1	0	1	0
431	1	1	1	0	1	0	1	0	1	0
433	0	0	0	0	0	0	1	0	1	0
435	1	1	1	0	1	0
436	1	0	1	0	1	0	1	0	1	0
437	1	0	1	0	1	0
450	1	1			1	0	1	0	1	0
460			1	0
463	0	0	0	0	0	0	1	0
466	1	0	1	0	1	0
470	1	1	1	0	1	0			1	0
473					1	0
475	1	1	1	1			1	0	1	0
480	1	0	1	0	1	0	1	0	1	0
483	1	1	1	0	1	0			1	0
486	0	0			0	0	1	1*	1	0
488			0	0
491	0	0	0	0	0	0	1	1*	1	0
493									1	0
496	1	1			1	0	1	0	1	0
497	1	1	1	0	1	0	1	0	1	0
498			1	0
499	0	0	0	0	0	0	1	1*	1	0
504	1	0	1	0
505	1	0	1	0	1	0			1	0
510	1	0	1	0	1	0	1	0	1	0
511	1	0	1	0	1	0	1	0	1	0
512	1	0	1	0	1	0	1	0	1	0
513	1	0	1	0	1	0	1	0	1	0
517	1	0	1	0	1	0	1	0	1	0
520	1	0	1	0
523	1	1	1	0	1	0			1	0
525	1	0	1	0	1	0	1	0	1	0
527	1	1	0	0	0	0	1	1	1	0
528	1	1	1	0	1	0	1	0	1	0
530	0	0	1	0	1	0	1	0
533			1	1
534	1	0	1	0	1	0	1	0	1	0
554	1	0	1	0			1	0	1	0
555	1	0	1	0			1	0	1	0
556	1	0	1	0			1	0	1	0
557	1	0	1	0					1	0
560	1	1							1	0
563	1	1					1	0	1	0
566	1	1					1	0	1	0
569	1	0	1	0					1	0
580			1	0
583			1	0
706	1	0	1	0			1	0	1	0
707	1	0	1	0			1	0	1	0
709	1	1	1	0					1	0
713	1	1	1	0					1	0
718	1	1	1	0					1	0
724	0	0	0	0			1	1	1	0
729	1	0	1	0					1	0
731	1	0	1	0					1	0
737	0	0	0	0			1	1	1	0
739	0	0	0	0			1	1	1	0
740	0	0	0	0			1	1*	1	0
742	0	0	0	0			1	1	1	0
743	0	0	0	0					1	0
744	1	0	0	0			1	1	1	0
749	0	0	0	0			1	1	1	0
751	0	0	0	0			1	1	1	0
754	0	0	0	0			1	0	1	0
755	0	0	0	0			1	1*	1	0
756	0	1	1	0			1	0	1	0
758	1	0	1	0					1	0
762	1	0	1	0			1	1*	1	0
775	1	0	1	0	0	0	1	1	1	0
780	1	0	1	0	1	0	1	1	1	0
783			0	0	0	0	1	1
784					0	0	1	1	1	0
785							0	0	0	0
786							1	1*	1	0
788							0	0	0	0
793							1	1	1	0
795							1	0
796							1	0	0	0
797							1	0
798							1	0
799							1	0
800									1	0
802									1	0
803									0	0
804									0	0
806									1	0
807									1	0
808									1	0
810									1	1
812									1	0
815									1	0
816									1	0
820									1	0
821									1	0
822									1	0
6165	1	1			1	0	1	0
6186			1	0
6371					1	0

## Sheet: C3
	21-Jan-2007		30-Mar-2007		25-Oct-2007		11-Dec-2007		10-Jul-2008
animal identifier	S-R1	E-R1	S-R2	E-R2	S-R3	E-R3	S-R4	E-R4	S-R5	E-R5
3787							1	0	1	0
7255	1	1	1	0	1	0	1	0
8207	1	0	1	0	1	0	1	0	1	0
8211	0	0	0	0	1		1	1*
8282	1	1
6387	1	0
8377	0	0	0	0	1	1	1	1*	1	0
8379	1	1	1	0	1	0	1	0
8385	1	1	1	0	1	0	1	0	1	0
8387			1	0	1	0	1	0	1	0
8426	1	1	1	0	1	0	1	0	1	0
8433	1	0	1	0			1	0	1	0
8461	1	0	1	0	1	0	1	0	1	0
8469	1	1	1	0	1	0	1	0
7885	1	1	1	0
8514	1	1	1	0
8491	1	1	1	0	1	0	1	0	1	0
8521	1	0	1	0	1	0	1	0	1	0
8515	1	1	1	0
8517	1	1	1	0	1	0	1	0	1	0
8524	1	1	1	0
8581	1	1	1	0			1	0	1	0
8583	0	0	0	0
8586	0	0	0	0
8588	0	0
8591	1	1	1	0
8592	1	1	1	0			1	0
5887	1	1
8598	1	1	1	1
8599	1	0	1	0
8600	1	1
8601	1	1	1	0
8602	0	0
8603	1	1
8604	0	0	0	0
8606	1	0	1	0
8607	0	0	0	0
8608	1	0	1	0
8609	0	0	0	0
8610	0	0	0	0
3787	1	1	1	0
7186	1	1	1	0			1	0	1	0
7188	1	1	1	0			1	0
8627	1	0	1	0
8628	1	0	1	0
8629			1	0
8630			1	0
8631			1	0
8632			0	0
8634					1	0
8635					1	0

## Sheet: C4
	16-Jan-2007		27-Apr-2007	27apr07	4-Oct-2007		31-Jan-2008
animal identifier	S-R1	E-R1	S-R2	E-R2	S-R3	E-R3	S-R4	E-R4
529	0	0	0	0	1	1*	1	0
530	1	1	1	0	1	0
533	0	0	0	0	1	0
538	1	1	1	0	1	0	1	0
539	0	0	0	0	1	1*	1	0
540	1	1
827	1	1	1	0	1	0	1	0
832	1	0	1	0	1	0	1	0
833	0	0	0	0	1	1*	1	0
834	0	0			1	1	1	0
835	0	0	0	0	1	1	1	0
836	0	0	0	0	1	0	1	0
837	1	1	1	0	1	0	1	0
838	1	1	1	0			1	0
839	0	0	0	0	1	1
840	0	0	0	0	1	1
841	0	0	0	0	1	1*
3564	0	0	0	0	1	1*	1	1*
5378	0	0	0	0	1	1*	1	1
5379	0	0	0	0
5380	0	0	0	0	1	1	1	1
5381	0	0	0	0	1	1
5382	1	0	1	0	1	1
5383			1	0	1	1	1	1
5384			0	0	1	1
5385			1	0	1	0	1	0
5386			0	0	0	0	0	0
5387					0	0	0	0
5388					0	0	0	0
5389							1	0
6540			1	0
6680	1	0	1	0	1	0
6682	0	0	0	0	1	1*
8810	0	0	0	0	0	0	0	0

## Sheet: C5
	28-Dec-2006		1-Mar-2007		10-Apr-2007		8-Jun-2007		9-Aug-2007		15-Dec-2007		21-Mar-2008
animal identifier	S-R1	E-R1	S-R2	E-R2	S-R3	E-R3	S-R4	E-R4	S-R5	E-R5	S-R6	E-R6	S-R7	E-R7
3617	0	0
5561	1	1	1	0	1	1*
5644	1	1	1	0	1	0	1	0
5659	0	0	0	0	0	0	0	0			1	1	1	0
5783	1	1	1	0	1	0
5788	1	1	1	0
5789	0	0	0	0	0	0	0	0	1	1*	1	1*	1	0
5795	1	1	1	0	1	0			1	0	1	0	1	0
5854	1	1
5866									1	0
5868	1	0	1	0	1	0	1	0			1	0	1	0
5877	1	1
5881	1	1	1	0	1	0	1	0	1	0	1	0
5901	0	0	0	0	0	0	0	0
5934	1	1
5936	0	0	0	0	0	0	0	0			1	1	1	0
5939	1	1	1	0	1	0	1	0			1	0	1	0
5941	0	0	0	0	0	0
5945	1	1	1	0	1	0	1	0	1	0
5950	0	0	0	0	0	0
5953	0	0
5956	1	1
5959	0	0	0	0	0	0			0	0	1	1*	1	0
5960	0	0	0	0	0	0	0	0	0	0	1	1*
5962	1	1	1	0	1	0	1	0	1	0	1	0	1	0
5963	1	1	1	1	1	1*
5966	1	1	1	0	1	0	1	0	1	0	1	0	1	0
5967	1	1	1	1	1	0	1	0	1	0	1	0	1	0
5968	1	1	1	0	1	0	1	0			1	0	1	0
5969	1	1	1	0	1	0	1	0	1	0	1	0	1	0
6078									0	0
6089	1	1	1	1	1	1
6091	1	1	1	0	1	0	1	0	1	0	1	0	1	0
6092	0	0	0	0
6095	0		0	0	0	0	0	0	0	0	1	1*	1	0
6096	0	0	0	0	0	0			1	1*			1	0
6097	0	0	0	0	0	0	0	0	0	0	1	1*	1	0
6098	1	1	1	1	1	0	1	0	1	0	1	0	1	0
6099	0	0
6100	1	1
6101	1	1	1	1	1	0			1	0	1	0	1	0
6102	0	0	0	0	0	0	0	0	0	0
6103	0	0	0	0	0	0	0	0	0	0	1	1*	1	0
6104		1	1	1	1	0	1	0	1	0	1	0	1	0
6105	1	1	1	1	1	0	1	0	1	0	1	0	1	0
6106	1	1	1	0	1	0	1	0	1	0	1	0	1	0
6107	1	1	1	1	1	0	1	0	1	0
6109	1	1	1	0	1	0	1	0			1	0
6112	0	0	0	0	0	0
6113	1	1	1	0	1	0			1	0	1	0	1	0
6115	1	1	1	0	1	0	1	0	1	0	1	0
6116	0	0	0	0	0	0	0	0	0	0	0	0	0	0
6117	1	1	1	0	1	0	1	0	1	0	1	0
6118	1	1	1	0	1	0	1	0	1	0	1	0	1	0
6173	1	0	1	0	1	0	1	0	1	0	1	0
6175	1	1	1	0	1	0	1	0	1	0	1	0	1	0
6176	1	1	1	0	1	0	1	0	1	0	1	0	1	0
6177	1	1	1	0	1	0	1	0	1	0	1	0	1	0
6178	1	1	1	0	1	0	1	0	1	0
6179	1	1	1	0	1	0	1	0	1	0	1	0
6180	1	1	1	0	1	0	1	0	1	0	1	0	1	0
6181	1	1	1	0	1	0	1	0	1	0	1	0	1	0
6182	1	1	1	1	1	0	1	0	1	0	1	0	1	0
6183	1	1	1	0	1	0	1	0	1	0	1	0	1	0
6185	1	1	1	0	1	0	1	0	1	0	1	0	1	0
6186	1	1	1	0
6187	1	1	1	1	1	0	1	0	1	0	1	0	1	0
6188	1	1	1	0	1	0					1	0	1	0
6189	1	1	1	0	1	0	1	0	1	0	1	0	1	0
6190	0	0
6191	1	1	1	0	1	0	1	0	1	0	1	0	1	0
6192	0	0	0	0	0	0	0	0	0	0	1	1*	1	0
6193	1	1	1	0	1	0			1	0	1	0	1	0
6195		0
6196	1	1	1	0	1	0	1	0	1	0	1	0	1	0
6197	1	1	1	0							1	0	1	0
6198	0	0	0	0	0	0					1	1	1	0
6199	1	1	1	1	1	1					1	0	1	0
6200	1	1	1	1	1	1
6201	1	1	1	0	1	0					1	0	1	0
6202	1	1	1	1	1	0							1	0
6203	1	1	1	0	1	0
6204	1	1	1	0	1	0					1	0	1	0
6205	1	1	1	0	1	1*					1	0	1	0
6206	1	1	1	1	1	1*					1	0	1	0
6207	1	1	1	0	1	1*					1	0
6208	1	0	1	0	1	1*					1	0	1	0
6209	1	0	1	0	1	0					1	0	1	0
6256	0	0	0	0	0	0					1	0	1	0
6257	0	0	0	0	0	0					1	1	1	0
6258	0	0	0	0	0	0					1	1	1	0
6259	0	0	0	0	0	0					1	1
6260	0	0	0	0	0	0					1	1	1	0
6261	0	0	0	0	0	0					1	1	1	0
6262	0	0	0	0	0	0					1	1	1	0
6263	0	0	0	0	0	0					1	1	1	0
6264	0	0	0	0	0	0					1	1	1	0
6265	0	0	0	0	0	0					1	1	1	0
6266	0	0	0	0	0	0					1	1	1	0
6267	0	0	0	0	0	0	0	0			1	0
6268	0	0	0	0	0	0	0	0			1	1	1	0
6269	1	0	1	0	1	0	1	0			0	0	0	0
6270	0	0	0	0	0	0	0	0			1	1	1	0
6271	0	0	0	0	0	0	0	0			1	1	1	0
6272	0	0	0	0	0	0	0	0			1	1	1	0
6273	0	0	0	0	0	0	0	0			1	1*	1	0
6274	1	0	0	0	0	0	0	0			1	1	1	0
6275	0	0	0	0	0	0	0	0			1	1	1	0
6276	0	0	0	1	0	0	0	0			1	1	1	0
6277	1	0	1	0	1	0	0	0	0	0	0	0	0	0
6278	1	0	1	0	1	0	0	0			0	0	0	0
6279					1	0	1	0	0	0	0	0	0	0
6280			0	0	0	0	0	0	0	0	0	0	0	0
6281			0	0	0	0	0	0	0	0	0	0	0	0
6282			0	0	0	0	0	0	0	0	0	0	0	0
6283			1	0	1	0	0	0	0	0	0	0	0	0
6284			1	0	1	0	0	0	0	0	0	0	0	0
6285			0	0	0	0	0	0	0	0	0	0	0	0
6286							1	0	1	0	0	0	0	0
6287							0	0	0	0	0	0	0	0
6288									0	0	1	1	1	0
6291					1	0
6292					1	0
6293					1	0
6296					0	0
6300	1	0
6301	0	0
6302	1	1
6303	1	0
6305									1	0	0	0	0	0
6306									1	0	0	0	0	0
6307									1	0	0	0	0	0
6308											1	0	0	0
6309											0	0	0	0
6310											1	0	0	0
6311											1	0	0	0
6312											0	0	0	0
6313											1	0	1	0
6314											1	0	0	0
6315													0	0
6316													0	0
6317													1	0
6318													1	0
6319													1	0
6375									1	0
6376									1	0
9196			0	0							1	1	1	0
9609											1	1

## Sheet: S1
	12-Jan-2007		2-Mar-2007		31-Aug-2007		18-Nov-2007		23-Apr-2008
animal identifier	S-R1	E-R1	S-R2	E-R2	S-R3	E-R3	S-R4	E-R4	S-R5	E-R5
3	0	0	0	0	1	0	1	0
10	0	0	0	0
20	0	0	0	0	1	1	1	1
30					1	1	1	1
46	0	0	0	0	1	1*
77							1	1	1	0
267	0	0	0	0
352	0	0	0	0	0	0	0	0	0	0
361	0	0	0	0	1	0	1	0
372	0	0	0	0	1	0	1	0	1	0
377	0	0	0	0
378	1	1	1	0
380	0	0	0	0	1	1	1	1	1	0
382	0	0	0	0	0	0	0	0	0	0
383	0	0	0	0	1	0	1	0
401					0	1	1	1
448	0	0
492	1	1	1	1	1	0	1	0	1	0
518					0	0	1	1
581					1	1*	1	0	1	0
585	0	0	0	0	1	1*	1	1*	1	0
589					1	0	1	0	1	0
592	1	0	1	0	1	0	1	0	1	0
596	0	0	0	0	0	0			1	0
600	0	0	0	0
607	0	0	0	0	1	1*	1	0	1	0
609	0	0	0	0	1	1*	1	0	1	0
615	0	0	0	0	1	1*	1	1*	1	0
616	0	0	0	0	1	1	1	1	1	0
623	0	0	0	0	1	0	0	0	1	0
646							1	1*
655									1	0
662							1	0	1	0
666									1	0
671									1	0
673									0	0
715									1	0
785	1	1	1	0
794	1	1
925	0	0	0	0	0	1	1	1
945					1	1	1	1	1	0
950	0	0	0	0	1	1	1	1	1	0
963			0	0	1	1	1	1	1	0
966					1	1	1	1*	1	0
982			0	0	1	1	1	1	1	0
989	1	1
1037	0	0	0	0
1055	0	0	0	0	1	1	1	1	1	0
1062	0	0	0	0	1	1	1	0	1	0
1073	0	0		0
1085	0	0	0	0	1	1	1	1	1	0
1100	0	0	0	0	1	1	1	1*	1	0
1105	0	0	0	0
1129	1	1	1	1	1	0	1	0	1	0
1142	0	0			1	1	1	1	1	0
1154	0	0	0	0	1	1	1	1
1167	0	0	0	0
1173	0	0	0		1	1	1	1	1	0
1174	0	0
1181	0	0	0	0
1184	0	0	0	0	1	1	1	0	1	0
1231	0	0	0	0	0	1	0	0	0	0
1232	0	0	0	0	1	1	1	1	1	0
1244	0	0	0	0	1	1	1	0
1255	0	0	0	0	1	1	1	1	1	0
1272	0	0	0	0	1	1	1	1
1273	0	0	0	0	1	1	1	1	1	0
1288	0	0	0	0	1	1	1	1	1	0
1290	0	0	0	0	1	1	1	1	1	0
1293	0	0	0	0	1	1*	1	1*	1	0
1318	0	0	0	0	1	1	1	1	0	0
1328	0	0	0	0	1	1	1	1*	1	0
1467	0	0
1480	0	0	0	0	1	1	1	1*	1	0
1486	1	0	0	0
1493	1	0	0	0	1	1*	1	0	1	0
1497	1	1	1	0
1498	1	1	1	1	1	0	1	0
1502	0	0	0	0	1	1	1	1	1	0
1520	0	0	0	0	1	1	1	1	1	0
1529	0	0	0	0	1	1	1	1
1541	0	0	0	0	1	1*	1	1*	1	0
1542	0	0	0	0	1	1	1	1	1	0
1550	0	0	0	0
1555	0	0	0	0	1	1	1	1	1	0
1567			0	0
1577	0	0	0	0
1581	0	0
1582	0	0	0	0
1583	0	0
1584	0	0
1585	0	0
1586	0	0
1588	0	0
1589	0	0
1590	0	0
1591	0	0
1592	0	0
1593	0	0
1594	0	0
1595	0	0
1596	0	0
1597	0	0
1599	0	0
1600	0	0
1601	0	0
1605	0	0
1606	0	0
1607	0	0
1608	0	0
1609	0	0
1610	0	0
1611	0	0
1612	0	0
1613	0	0	0	0
1614	0	0
1615	0	0
1616	0	0
1617	0	0
1618	0	0
1619	0	0	0	0
1620	0	0
1621	0	0
1622	0	0
1623	0	0	0	0
1624	0	0	0	0
1625	0	0	0	0
1626	0	0	0	0
1627	0	0
1628	0	0	0	0
1629	1	0	1	0
1630	1	0	0	0			1	1
1631	1	0	0	0
1632	1	0
1633	0	0
1635			1	0
1637			0	0
1638			0	0
1639			0	0
1640			0	0
1641			1	0	0	0	1	0	1	0
1642			0	0	0	1	1	0	1	0
1643			1	0
1644			1	0
1645			1	0	0	0	0	0	0	0
1646			1	0	0	0	1	1	1	0
1647					0	0
1648					0	0
1649					1	1*	1	0	1	0
1650					1	1	1	1
1656					0	0	1	1	1	0
1658					1	1	1	1	1	0
1659					0	0	0	0	0	0
1661					1	1	1	1	1	0
1662					0	0	0	0	0	0
1663					0	0	0	0	0	0
1664					0	0
1666					0	0
1667					0	0
1668					0	0
1669					0	0	0	0	1	0
1670					1	1			1	0
1671					0	0	1	1	1	0
1672					0	0	0	0	0	0
1674					1	1	1	1*	1	0
1678					1	1	1	1	1	0
1679					0	1*
1681					0	1	1	1*	1	0
1683					0	0
1685					0	0
1686					0	0
1689					0	0
1690					0	0	0	0
1691					0	0
1694					1	1	1	1*	1	0
1696					0	0
1698					0	0
1699					0	0
1700					1	1
1701					1	0
1702					0	0
1703					0	1
1704					1	1
1705					0	0
1706					0	0
1707					0	0
1708					0	0
1709					0	0	0	0	0	0
1710					0	0	0	0	0	0
1711					0	0	0	0	0	0
1712					1	0	0	0	0	0
1713					1	0	1	0	1	0
1714					0	0
1715					0	0	0	0	0	0
1716					0	0
1717					1	1*	0	0
1718					0	1	1	1
1719					0	0	0	0
2232	1	0	1	0	1	0	1	0	1	0
50096							1	0

## Sheet: S2
	28-Dec-2006		11-Apr-2007		22-Aug-2007		26-Oct-2007		18-Dec-2007		7-Apr-2008
animal identifier	S-R1	E-R1	S-R2	E-R2	S-R3	E-R3	S-R4	E-R4	S-R5	E-R5	S-R6	E-R6
43	0	0	0	0	0	1	1	1	1	1*	1	0
45	0	0	0	0	1	1	1	1
50	0	0	0	0	1	1	1	1
93	0	0	0	0	1	1	1	1	1	1	1	0
111	0	0	0	0	1	1	1	1	1	1	1	0
112	0	0	0	0	0	1	1	1	1	1	1	0
113	0	0	0	0
114	0	0	0	0	1	1	1	1	1	1	1	0
115	0	0	0	0	1	1*	1	1	1	1	1	0
116	0	0	0	0
117	0	0	0	0	1	1*	1	1	1	1	1	0
126	0	0	0	0	1	1	1	1	1	1	1	0
130	0	0	0	0	1	1	1	1	1	1	1	0
134	0	0	0	0	1	1	1	1	1	1	1	0
141			0	0	0	0	1	1	1	1	1	0
142			0	0	1	1	1	1
143			0	0	0	0
144			0	0
145			0	0
146			0	0	0	0	1	1	1	1	1	0
147			0	0	1	1	1	1	1	1*
148			0	0
149			0	0	1	1	1	1
150			0	0	0	1	1	1
151			0	0	0	0	0	0
152			0	0	0	0	1	1
153			0	0	1	1	1	1

## Sheet: S3
	21-Jan-2007		30-May-2007		13-Jul-2007		21-Aug-2007
animal identifier	S-R1	E-R1	S-R2	E-R2	S-R3	E-R3	S-R4	E-R4
16	0	0
19	0	0
31	0	0
32	0	0
33	0	0
34	0	0	0	0	0	0	1	1
36	0	0	0	0	0	0	1	1*
37	0	0	0	0	0	0	0	1
39	0	0
51	0	0
52	0	0
53	0	0
54	0	0	0	0	0	0	0	0
55	0	0
56	0	0
57	0	0	0	0	0	0	0	0
58	0	0
59	0	0	0	0	0	0	0	0
61	0	0
62	0	0	0	0	0	0	1	1
63	0	0
64	0	0
65	0	0
66	0	0	0	0	0	0	1	1*
67	0	0	0	0	0	0	0	0
68	0	0	0	0			1	1*
69	0	0	0	0	0	0
70	0	0
71	1	1
72	0	0	0	0	0	0	0	0
73	0	0
74	0	0
75	0	0
76			0	0	0	0	0	0
77	0	0	0	0	0	0	1	1*
78	0	0	0	0	0	0	0	1
79	0	0
89					0	0

## Sheet: S4
	26-Jan-2007		8-May-2007		24-Sep-2007		2-Jan-2008		15-Apr-2008
animal identifier	S-R1	E-R1	S-R2	E-R2	S-R3	E-R3	S-R4	E-R4	S-R5	E-R5
20	0	0	0	0	1	1*	1	1
32	0	0	0	0	1	1
117	0	0	0	0
270	0	0
310	1	0	1	0	1	0	1	0	1	0
314	0	0	0	0	1	1*	1	1*
325	0	0	0	0	1	1*	1	1*	1	0
330	0	0	0	0	1	0	1	1*
338	1	0	1	0	1	0	1	0
377	0	0	0	0	1	1
380	0	0	0	0	1	1*	1	1	1	0
381	0	0	0	0	1	1	1	1
397	0	0	0	0	1	1	1	1
400	0	0	0	0	0	0
401	0	0	0	0	1	1	1	1
407	0	0
420	0	0	0	0	1	1	1	1	1	0
421	0	0	0	0	0	0	0	0
431	0	0
447	0	0
463					1	1	1	1*
464	0	0	0	0	1	1*	1	0	1	0
479	0	0	0	0	0	0	1	1
514	0	0	0	0	1	1	1	1*	1	0
517	0	0	0	0	1	1	1	1	1	0
518	0	0	0	0
519	0	0	0	0
520	0	0	0	0
521	0	0	0	0	1	1	1	0	1	0
522	0	0	0	0	0	0	0	0
523	0	0
524	0	0	0	0	1	1	1	1	1	0
525	0	0
526	0	0	0	0	0	0	0	0	0	0
527	0	0	0	0	0	0	0	0	0	0
528	0	0
529	0	0
530	0	0
531	0	0	0	0	1	1	1	1	1	0
532	0	0	0	0	1	1*	1	0	1	0
533	0	0
534	0	0
535	0	0
536	0	0	0	0	1	0	1	0	1	0
537	0	0
538	0	0
539	0	0	0	0	1	0	1	1*	1	0
540	0	0
541	0	0
542	0	0
543	0	0	0	0	1	1*
544	0	0	0	0	1	1*	1	1*	1	0
545	0	0			1	1*	1	0	1	0
547	0	0
549	0	0	0	0	1	1*	1	1	1	0
550	0	0
551	0	0
552	0	0
553	0	0
554	0	0
555	0	0
556	0	0
557	0	0
558	0	0
560	0	0
561	0	0
562	0	0
563	0	0
564	0	0
565	0	0
566	0	0
567	0	0
568	0	0
569	0	0
570	0	0
571	0	0
572	0	0
573	0	0
574	1	0
575	0	0	0	0	0	0	0	0	0	0
576	0	0	0	0	1	1	1	1	1	0
577	0	0	0	0	1	1*	1	1	1	0
578	1	0
579	0	0	0	0	1	1*	1	1	1	0
580	0	0	0	0	0	0	1	1
581	0	0	0	0	1	1	1	1	1	0
582			0	0	1	0	1	0	1	0
583			0	0	1	1	1	1	1	0
584			0	0	0	0	0	1
585			0	0	0	0	0	0
586			0	0
587			0	0	0	0	0	0
588			0	0	0	0	1	1*
589			0	0	1	1	1	1
590			0	0
591			0	0
592			0	0	0	0	0	0
593			0	0	0	0	0	0
594			0	0	1	1	1	1
595			0	0	0	0	0	0
596			0	0	0	0	0	0	0	0
597			0	0	1	0	1	0	1	0
598			0	0	1	1	1	0
599			0	0	1	1	1	1
600			0	0	0	0	0	0
601			1	0	0	0	0	1
602			1	0	0	0	1	0	1	0
603			0	0	0	0	1	0
604			0	0	0	0	0	1*
605			0	0	1	0	1	0
606			0	0	0	0	0	0	0	0
607			0	0	1	1	1	1*
608			0	0	1	1	1	1	1	0
609			0	0	0	0	0	0	0	0
610			0	0	1	0	1	0
611			0	0	1	1	1	0
612			0	0
613			0	0	0	0	0	0
614			0	0	0	0	0	0	1	0
615			0	0	0	0	0	0
616			0	0	1	1	1	1
617			0	0	0	0	0	1*
618			1	0	1	1	1	0
619			0	0	0	0	0	0
620			0	0	1	1	1	1	1	0
621			0	0	0	0	0	0	0	0
622			0	0
623			0	0	0	0	0	0
624			0	0	1	1
625			0	0
626			0	0	0	0	0	0	0	0
627			0	0	1	1	1	1	1	0
628							1	1	1	0
629							1	1	0	0
630									1	0
631									1	0
632									1	0
633									1	0
690									1	0
691									1	0
9659	0	0
1191509							1	0

[truncated: 1 more sheets: S5]
